# Supplementary material for: Association between COVID-19 Vaccination and SARS-CoV-2 Infection among Household Contacts of Infected Individuals: A Prospective Household Study in England
Source: Vaccines (Basel). 2024 Jan 23;12(2):113. doi: 10.3390/vaccines12020113 (PMC10892628; doi:10.3390/vaccines12020113)
Supplement: Supplementary file 1 [file vaccines-12-00113-s001.zip]

Archive with 1 entries (1 files):
- vaccines-2781309-supplementary.pdf
